# Supplementary material for: Seascape Genetics and the Spatial Ecology of Juvenile Green Turtles
Source: Genes (Basel). 2020 Mar 5;11(3):278. doi: 10.3390/genes11030278 (PMC7140902; doi:10.3390/genes11030278)
Supplement: Supplementary file 1 [file genes-11-00278-s001.zip]

Archive with 4 entries (3 files):
- genes-721195-supplementary/
- genes-721195-supplementary/Figure S1.pdf
- genes-721195-supplementary/Figure S2_HD.png
- genes-721195-supplementary/Supplementary Tables S1_S2_S3_S4_Revised.xlsx
