# Supplementary material for: Seascape Genetics and the Spatial Ecology of Juvenile Green Turtles
Source: Genes (Basel). 2020 Mar 5;11(3):278. doi: 10.3390/genes11030278 (PMC7140902; doi:10.3390/genes11030278)
Supplement: Supplementary file 1 [file genes-11-00278-s001.zip › genes-721195-supplementary/Supplementary Tables S1_S2_S3_S4_Revised.xlsx]

## Sheet: Table S1
	Table S1. Haplotype frequencies. Haplotype frequencies for the four green turtle (Chelonia mydas) breeding stocks (and individual rookeries) and eight foraging sites used in the mixed stock analysis. Also shown are estimated population sizes (annual number of nesting females), 3 letter country code, Latitude and longitude and references used for the baseline data.
						Genbank ID		Z50130	AY955204	AY955207	AY955209	AF529030	AY955205	DQ256086	EU499302	KJ502603	AY955215	AY955219	EF555561	JF314844	JF314843	EF160098	EU022757	AY955201	EF555563	EU022756	AF529027
					Original nomenclature			Cm8	C3	C4	C5	IND3	D2	Glo33	G4	CmP152	A1	A2	CmI7	CmP114	CmP115	CmI2	CmI11	C1	CmI9	CmI10	CMA-46
	BREEDING STOCKS				New nomenclature			CmA-08	CmP49	CmP87	CmP40	CmP75	CmP57	CmP120	CmP62	CmP152	CmP76	CmP47	-	CmP114	CmP115	CmP32	-	CmP83	-	CmP176	CMA-46
	Stock (rookery)	Pop size*	Country	Coordinates	Reference	Total
	SWIO-North	820a	-	-	-	93		-	54	1	-	6	-	-	3	1	1	24	1	1	1	-	-	-	-	-	-
	Granitics group1	70a	SYC	4°51'S - 55°64'E	[37, 38]	36		-	23	-	-	5	-	-	1	-	-	7	-	-	-	-	-	-	-	-	-
	Amirantes group2	750a	SYC	6°14'S - 53°05'E	[37, 38]	57		-	31	1	-	1	-	-	2	1	1	17	1	1	1	-	-	-	-	-	-
	SWIO-Central	18,385a	-	-	-	307		13	240	1	1	5	1	1	-	-	8	37	-	-	-	-	-	-	-	-	-
	Mozambique	60a	MOZ	11°01'S - 40° 40'E	[37, 38]	38		6	28	1	-	1	-	-	-	-	-	2	-	-	-	-	-	-	-	-	-
	Kenya	50a	KEN	3°30'S - 40°11'E	[37, 38]	14		1	13	-	-	-	-	-	-	-	-	-	-	-	-	-	-	-	-	-	-
	Farquhar	1,000a	SYC	10°09'S - 51° 10'E	[37, 38]	27		-	18	-	1	-	-	-	-	-	2	6	-	-	-	-	-	-	-	-	-
	Iranja	75a	MDG	13°61'S - 47°83'E	[37, 38]	13		-	13	-	-	-	-	-	-	-	-	-	-	-	-	-	-	-	-	-	-
	Mayotte	3,500a	ATF	12°98'S - 45°19'E	[37, 38]	41		5	30	-	-	2	-	-	-	-	1	3	-	-	-	-	-	-	-	-	-
	Mohéli	5,000a	COM	12°38'S - 43°87'E	[37, 38]	34		1	27	-	-	2	1	-	-	-	1	2	-	-	-	-	-	-	-	-	-
	Glorieuses	1,500a	ATF	11°58'S - 47°29E	[37, 38]	39		-	31	-	-	-	-	1	-	-	-	7	-	-	-	-	-	-	-	-	-
	Cosmoledo	2,000a	SYC	9°72'S - 47°59'E	[37, 38]	31		-	24	-	-	-	-	-	-	-	3	4	-	-	-	-	-	-	-	-	-
	Aldabra	4,200a	SYC	9°41'S - 46°21'E	[37, 38]	26		-	18	-	-	-	-	-	-	-	1	7	-	-	-	-	-	-	-	-	-
	Tromelin	1,000a	ATF	15°89'S - 54°52'E	[37, 38]	44		-	38	-	-	-	-	-	-	-	-	6	-	-	-	-	-	-	-	-	-
	SWIO-South	8,066a	-	-	-	53		42	10	-	-	-	-	-	-	-	-	1	-	-	-	-	-	-	-	-	-
	Europa	8,000a	ATF	22°34'S - 40°37'E	[37, 38]	33		31	2	-	-	-	-	-	-	-	-	-	-	-	-	-	-	-	-	-	-
	Juan de Nova	66a	ATF	17°05'S - 47°72'E	[37, 38]	20		11	8	-	-	-	-	-	-	-	-	1	-	-	-	-	-	-	-	-	-
	Cocos Keeling Islands	250b	AUS	12°08'S - 96°51'E	[47]	19		-	17	-	-	-	-	-	-	-	-	2	-	-	-	-	-	-	-	-	-
				Total		472		55	321	2	1	11	1	1	3	1	9	64	1	1	1	0	0	0	0	0	0
	FORAGING SITES
	Europa	na	ATF	22°34'S - 40°37'E	This study	38		22	10	1	-	1	-	-	-	-	-	3	-	-	-	-	-	-	-	-	1
	Juan de Nova	na	ATF	17°05'S - 47°72'E	This study	24		12	8	-	-	2	-	-	-	-	-	-	-	-	-	1	-	1	-	-	-
	west Madagascar	na	MDG	18°25'S - 43°55'E	This study	33		9	19	-	-	2	-	-	-	-	-	1	-	-	-	1	1	-	-	-	-
	Mayotte	na	ATF	12°98'S - 45°19'E	This study	53		6	37	-	-	3	-	-	-	-	-	4	-	-	-	3	-	-	-	-	-
	Glorieuses	na	ATF	11°58'S - 47°29E	This study	31		3	17	1	-	-	1	-	-	-	-	7	-	-	-	1	-	-	1	-	-
	Kenya	na	KEN	3°30'S - 40°11'E	This study	67		6	47	1	1	2	1	-	-	-	-	6	-	-	-	2	-	-	1	-	-
	Aldabra	na	SYC	9°41'S - 46°21'E	This study	47		-	38	-	-	1	-	-	-	-	-	5	-	-	-	-	-	-	1	2	-
	La Réunion	na	ATF	21°05'S - 55°22'E	This study	65		6	44	-	-	-	-	-	-	-	-	13	-	-	-	1	-	-	-	1	-
					Total	358		64	220	3	1	11	2	0	0	0	0	39	0	0	0	9	1	1	3	3	1
	* number of females per year; 1 (Bird, Aride, Cousine, Ill du Nord, Curieuse, Fregate and Mahé); 2 (D'Arros, St Joseph, Desroches', Desnouefs, Alphonse); a [35]; b [52].

## Sheet: Table S2
	Table S2. Sampling information. Table showing the location of eight green turtle developmental areas sampled in this study, as well as samples size, sampling year and the mean curved carapace length (CCL) with standart deviation (SD).
	Foraging sites	Country	Coordinates	N samples	Sampling year	Mean size (SD) CCL in cm
	FORAGING SITES
	Europa	ATF	22°34'S - 40°37'E	38	2006	46,2 (5,7)
	Juan de Nova	ATF	17°05'S - 47°72'E	24	2006-2007	51,3(8,3)
	west Madagascar	MDG	18°25'S - 43°55'E	33	2006	50,4 (7,2)
	Mayotte	ATF	12°98'S - 45°19'E	53	2005-2006	46 (3,7)
	Glorieuses	ATF	11°58'S - 47°29E	31	2005	44,4 (5,1)
	Kenya	KEN	3°30'S - 40°11'E	67	2004	58,3 (11,3)
	Aldabra	SYC	9°41'S - 46°21'E	47	2005	64,7 (10,9)
	La Réunion	ATF	21°05'S - 55°22'E	65	2012-2015	54,2 (12,6)

## Sheet: Table S3
	Table S3. Developmental area centric MSA. The proportional contribution of four green turtle genetic stocks to eight different developmental areas in the Southwest Indian Ocean using mixed stock analysis. The results show a comparison of two different methdos; a "many to one" method using the software Bayes and a "many to many" method using the R-package mixstock. The tables and graphs show the m…
		Europa (Pop size prior)
		STOCK	MEAN	0.025		0.975
		Bayes "many to one"
		SWIO-North	0.04	0	0.04	0.311	0.271
		SWIO-Central	0.26	0.0063	0.2537	0.5	0.24
		SWIO-South	0.7	0.49	0.21	0.89	0.19
		CocosKeeling	0.0013	0	0.0013	0.0068	0.0055
		R:mixstock "many to many"			0		0
		SWIO-North	0.0475908	0.00129403	0.0462967	0.17	0.122409
		SWIO-Central	0.2	0.0111258	0.188874	0.42	0.22
		SWIO-South	0.74	0.53	0.21	0.91	0.17
		CocosKeeling	0.0113884	0.000206537	0.0111818	0.06	0.0486116
		Juan de Nova (Pop size prior)							Juan de Nova (Pop size prior)
		STOCK	MEAN	0.025		0.975
		Bayes "many to one"
		SWIO-North	0.03	0	0.03	0.28	0.25
		SWIO-Central	0.31	0.02	0.29	0.61	0.3
		SWIO-South	0.66	0.38	0.28	0.95	0.29
		CocosKeeling	0.0016	0	0.0016	0.0074	0.0058
		R:mixstock "many to many"					0
		SWIO-North	0.04	0.000846608	0.0391534	0.16	0.12
		SWIO-Central	0.24	0.02	0.22	0.52	0.28
		SWIO-South	0.71	0.43	0.28	0.94	0.23
		CocosKeeling	0.0122227	0.000239835	0.0119828	0.06	0.0477773
		west Madagascar (Pop size prior)							Madagascar (Pop size prior)
		STOCK	MEAN	0.025		0.975
		Bayes "many to one"
		SWIO-North	0.0132	0	0.0132	0.17	0.1568
		SWIO-Central	0.65	0.35	0.3	0.86	0.21
		SWIO-South	0.34	0.13	0.21	0.58	0.24
		CocosKeeling	0	0	0	0.02	0.02
		R:mixstock "many to many"			0		0
		SWIO-North	0.0390616	0.000727097	0.0383345	0.19	0.150938
		SWIO-Central	0.56	0.26	0.3	0.79	0.23
		SWIO-South	0.39	0.18	0.21	0.65	0.26
		CocosKeeling	0.0144465	0.000307608	0.0141389	0.067136	0.0526895
		Mayotte (Pop size prior)							Mayotte (Pop size prior)
		STOCK	MEAN	0.025		0.975
		Bayes "many to one"
		SWIO-North	0.1	0	0.1	0.65	0.55
		SWIO-Central	0.78	0.11	0.67	0.9998	0.2198
		SWIO-South	0.1043	0.0001	0.1042	0.25	0.1457
		CocosKeeling	0.02	0	0.02	0.15	0.13
		R:mixstock "many to many"			0		0
		SWIO-North	0.0440301	0.000857242	0.0431729	0.16	0.11597
		SWIO-Central	0.803089	0.582392	0.220696	0.94	0.136911
		SWIO-South	0.15	0.0257512	0.124249	0.3	0.15
		CocosKeeling	0.02	0.000193785	0.0198062	0.07	0.05
		Glorieuses (Pop size prior)							Glorieuse (Pop size prior)
		STOCK	MEAN	0.025		0.975
		Bayes "many to one"
		SWIO-North	0.0293	0	0.0293	0.35	0.3207
		SWIO-Central	0.9	0.54	0.36	1	0.1
		SWIO-South	0.07	0	0.07	0.25	0.18
		CocosKeeling	0.0029	0	0.0029	0.02	0.0171
		R:mixstock "many to many"			0		0
		SWIO-North	0.0591382	0.0014887	0.0576495	0.28	0.220862
		SWIO-Central	0.79	0.45	0.34	0.957113	0.167112
		SWIO-South	0.14	0.0124045	0.127596	0.309742	0.169742
		CocosKeeling	0.0162005	0.00022345	0.015977	0.1	0.0837995
		Aldabra (Pop size prior)							Aldabra (Pop size prior)
		STOCK	MEAN	0.025		0.975
		Bayes "many to one"
		SWIO-North	0.01	0	0.01	0.125	0.115
		SWIO-Central	0.95	0.35	0.6	1	0.05
		SWIO-South	0.0085	0	0.0085	0.06	0.0515
		CocosKeeling	0.03	0	0.03	0.63	0.6
		R:mixstock "many to many"			0		0
		SWIO-North	0.04	0.000642595	0.0393574	0.19	0.15
		SWIO-Central	0.92	0.73	0.19	0.99	0.07
		SWIO-South	0.03	0	0.03	0.11	0.08
		CocosKeeling	0.01	0.00042834	0.00957166	0.06	0.05
		Kenya (Pop size prior)							Kenya (Pop size prior)
		STOCK	MEAN	0.025		0.975
		Bayes "many to one"
		SWIO-North	0.0058	0	0.0058	0.0721	0.0663
		SWIO-Central	0.9366	0.7913	0.1453	1	0.0634
		SWIO-South	0.0553	0	0.0553	0.1723	0.117
		CocosKeeling	0.0023	0	0.0023	0.0123	0.01
		R:mixstock "many to many"			0		0
		SWIO-North	0.03	0.000579888	0.0294201	0.12	0.09
		SWIO-Central	0.85	0.7	0.15	0.95	0.1
		SWIO-South	0.11	0.02	0.09	0.22	0.11
		CocosKeeling	0.0138326	0.000238863	0.0135937	0.05	0.0361674
		La Réunion (Pop size prior)							La Réunion (Pop size prior)
		STOCK	MEAN	0.025		0.975
		Bayes "many to one"
		SWIO-North	0.0096	0	0.0096	0.1161	0.1065
		SWIO-Central	0.8276	0.0267	0.8009	1	0.1724
		SWIO-South	0.0632	0	0.0632	0.1882	0.125
		CocosKeeling	0.0995	0	0.0995	0.8717	0.7722
		R:mixstock "many to many"			0		0
		SWIO-North	0.0440093	0.00113762	0.0428717	0.19	0.145991
		SWIO-Central	0.85	0.63	0.22	0.956518	0.106518
		SWIO-South	0.0974874	0.0128538	0.0846337	0.21	0.112513
		CocosKeeling	0.01	0.000399145	0.00960086	0.09	0.08

## Sheet: Table S4
	Figure S4. Rookery centric MSA. The proportional of green turtles from each of the three SWIO genetic stocks going to eight different developmental areas in the Southwest Indian Ocean using mixed stock analysis. Results are also summarized by region and shown as the mean contribution aswell as the lower and upper 95% credibility intervals.
	From North					From Central					From South
	To	Mean	0.025	0.975		To	Mean	0.025	0.975		To	Mean	0.025	0.975
	Europa	0.12	0	0.37		Europa	0.0331124	0.00109713	0.11		Europa	0.25	0.05	0.55
	Juan de Nova	0.11	0.00327247	0.35		Juan de Nova	0.0703671	0.00708185	0.13		Juan de Nova	0.25	0.047312	0.531628
	west Madagascar	0.1	0.00268855	0.325165		west Madagascar	0.10696	0.0147863	0.26		west Madagascar	0.15	0.0186375	0.39
	Mayotte	0.11	0.00365305	0.35		Mayotte	0.135796	0.016991	0.37		Mayotte	0.06	0.00397373	0.2
	Glorieuses	0.13	0	0.39		Glorieuses	0.127956	0.0121627	0.34		Glorieuses	0.0464893	0.00251625	0.171217
	Aldabra	0.11	0.0021527	0.347853		Aldabra	0.162981	0.0260153	0.38745		Aldabra	0.0122289	0.000185495	0.0571832
	Kenya	0.101753	0.00246195	0.342348		Kenya	0.139998	0.02	0.39		Kenya	0.05	0.00385038	0.15
	La Réunion	0.109204	0.0036609	0.363928		La Réunion	0.144329	0.02	0.38		La Réunion	0.0363239	0.00260215	0.13
	Unknown	0.12	0.0025808	0.37		Unknown	0.0785029	0.00132533	0.28		Unknown	0.15	0	0.44
	By Region					By Region					By Region
	South	0.32	-	-		South	0.17	-	-		South	0.64	-	-
	Central	0.45	-	-		Central	0.6	-	-		Central	0.17	-	-
	Reunion	0.109204	-	-		Reunion	0.15	-	-		Reunion	0.04	-	-
	Unknown	0.12	-	-		Unknown	0.08	-	-		Unknown	0.15	-	-
